# Supplementary material for: Female Sex Hormones Pattern and Its Relation to Disease Severity and Treatment in Pre- and Postmenopausal Patients with Chronic Hepatitis C Virus (Genotype 4) Infection
Source: Int J Chronic Dis. 2015 Aug 17;2015:927974. doi: 10.1155/2015/927974 (PMC4590939; doi:10.1155/2015/927974)
Supplement: Supplementary file 1 — Data sheet for age in menopausal women and estradiol levels in both groups. [file 927974.f1.xlsx]

## Sheet: Sheet1
Estradiol								Age of menopausal
C M	HCV M	C RA	HCV RA					C M	HCV M
20.3	101	75	48.8					54	60
19.9	51.4	50.9	157					60	53
20	64.2	33.8	181					60	53
20	158	107	57					53	60
18.99	49	54	33.7					60	55
28.9	119	83.6	121					60	56
22.4	75.1	57	81.4					58	60
20	60.3	137	57					55	55
21.7	60.8	177	50					57	57
20	80.1	160	40					60	50
20	175	146	180					54	60
18.5	93.4	162	176					50	58
20	47.2	36.6	157					50	55
19.4	130.1	171	105					60	50
19.6	129	157	196					60	47
20	39	109	174					60	52
20	42	113	160					57	52
20.03	97.3	163	120					60	60
22	171	94.2	170					62	55
20	174	71.3	195					55	54
18.68	132	24.6	71					60	55
19	39.3	160	109					51	60
20.4273	94.9182	106.5	119.995	mean			mean	57.0909	55.3182
2.12106	46.8292	50.8503	56.7388	STDV			STDV	3.72775	3.79707
